# Supplementary material for: Addition of Polyphenols to Drugs: The Potential of Controlling “Inflammaging” and Fibrosis in Human Senescent Lung Fibroblasts In Vitro
Source: Int J Mol Sci. 2024 Jun 28;25(13):7163. doi: 10.3390/ijms25137163 (PMC11241747; doi:10.3390/ijms25137163)
Supplement: Supplementary file 1 [file ijms-25-07163-s001.zip]

Archive with 1 entries (1 files):
- ijms-3069479-supplementary.pdf
